# Supplementary material for: Determination of Total Sennosides and Sennosides A, B, and A1 in Senna Leaflets, Pods, and Tablets by Two-Dimensional qNMR
Source: Molecules. 2022 Oct 29;27(21):7349. doi: 10.3390/molecules27217349 (PMC9656819; doi:10.3390/molecules27217349)
Supplement: Supplementary file 1 [file molecules-27-07349-s001.zip]

Archive with 1 entries (1 files):
- molecules-1989398-supplementary.pdf
